# Supplementary material for: Mouldable Collagen–Tricalciumphosphate Is a Safe Carrier for Local Antibiotics—Short-Term Results in Revision Hip Arthroplasty
Source: Antibiotics (Basel). 2024 May 30;13(6):510. doi: 10.3390/antibiotics13060510 (PMC11200538; doi:10.3390/antibiotics13060510)
Supplement: Supplementary file 1 [file antibiotics-13-00510-s001.zip]

Archive with 1 entries (1 files):
- antibiotics-2966189-supplementary.mp4
